# Supplementary material for: Chemical Constituents and Antifungal Properties of Piper ceanothifolium Kunth Against Phytopathogens Associated with Cocoa Crops
Source: Plants (Basel). 2025 Mar 16;14(6):934. doi: 10.3390/plants14060934 (PMC11945235; doi:10.3390/plants14060934)
Supplement: Supplementary file 1 [file plants-14-00934-s001.zip]

Archive with 1 entries (1 files):
- plants-3465600-supplementary.pdf
